# Supplementary material for: PTR-ToF-MS VOC Profiling of Raw and Cooked Gilthead Sea Bream Fillet (Sparus aurata): Effect of Rearing System, Season, and Geographical Origin
Source: Molecules. 2025 Jan 18;30(2):402. doi: 10.3390/molecules30020402 (PMC11767258; doi:10.3390/molecules30020402)
Supplement: Supplementary file 1 [file molecules-30-00402-s001.zip › Table_S1.xlsx]

## Sheet: table
Measured mass	Theoretical mass	Formula	Tentative identification	Notes
26.016	26.0151	C2H2+	common fragment	Symbol	Reference
28.031	28.0307	C2H4+	common fragment	*	Alexi, N.; Sfyra, K.; Basdeki, E.; Athanasopoulou, E.; Spanou, A.; Chryssolouris, M.; Tsironi, T. Raw and Cooked Quality of Gilthead Seabream Fillets (Sparus Aurata, L.) after Mild Processing via Osmotic Dehydration for Shelf Life Extension. Foods 2022, 11, 2017, doi:10.3390/foods11142017.
33.034	33.0335	CH4OH+	Methanol	#	Grigorakis, K.; Taylor, K.D.A.; Alexis, M.N. Organoleptic and Volatile Aroma Compounds Comparison of Wild and Cultured Gilt-head Sea Bream (Sparus Aurata): Sensory Differences and Possible Chemical Basis. Aquaculture 2003, 225, 109–119, doi:10.1016/S0044-8486(03)00283-7
34.029	34.0287	H3NOH+		§	Grigorakis, K.; Fountoulaki, E.; Giogios, I.; Alexis, M.N. Volatile compounds and organoleptic qualities of gilthead sea bream (Sparus aurata) fed commercial diets containing different lipid sources, Aquaculture 2009, 290, 116–121, doi:10.1016/j.aquaculture.2009.02.006
34.995	34.9949	H2SH+	Hydrogen sulfide
39.022	39.0229	C3H3+	common fragment
41.038	41.0385	C3H5+	common fragment
42.01	42.01	C2H2O+	common fragment
42.021	42.0214	CH2N2+	common fragment
42.035	42.0338	C2H3NH+	Acetonitrile
43.018	43.0178	C2H3O+	common fragment
43.055	43.0542	C3H7+	common fragment
44.025	n.a
44.052	n.a	C2[13]CH7+/C2H5NH+
46.03	46.0287	CH3NOH+	Formamide
46.038	46.0368	C[13]CH4OH+	Acetaldehyde (isotope)
46.975	n.a
46.996	46.9949	CH3S+
47.05	47.0491	C2H6OH+	Ethanol
48.007	n.a
48.991	n.a
49.011	49.0106	CH4SH+	Methanethiol
51.997	n.a
53.004	n.a
53.04		C4H5+
55.854	n.a
56.061	56.0576	C3[13]CH7+	common fragment
57.042	57.0335	C3H4OH+	common fragment
57.07	57.0698	C4H9+	1-butanol#, high alcohol fragment
58.036	58.0368	C2[13]CH4OH+
59.049	59.0491	C3H6OH+	Acetone#, Propanal*
60.081	60.0807	C3H9NH+	Trimethylamine*#, 2-Propanamine
61.01	61.0106	C2H4SH+
61.029	61.0284	C2H4O2H+	Acetic acid#
65.022	65.0222	C2H6[34]SH+	Dimethyl sulfide*, Ethanethiol (isotope)
65.059	n.a
67.021	n.a
67.055	67.0542	C5H7+	common fragment
69.034		C4H4OH+	furan
69.056	n.a
69.071	69.0699	C5H9+	Pentanal*§, 1-penten-3-ol*#§, 2-Penten-1-ol#§
71.014	n.a
71.05	71.0491	C4H6OH+	Butenal
71.086	71.0855	C5H11+	C5 alcohols (3-methyl-1-butanol + 2-methyl-1-butanol#§, 1-Pentanol#)
72.047	72.0444	C3H5NOH+	Acrylamide
73.03	73.0284	C3H4O2H+	2-Propenoic acid
73.048	n.a
73.066	73.0648	C4H8OH+	2-methyl propanal§, butanale, isobutyraldehyde
73.948	n.a
74.026	74.0237	C2H3NO2H+
75.004	n.a
75.045	75.0441	C3H6O2H+	C3 esters and acids
75.946	n.a
76.952	76.9514	CS2H+	Carbon disulfide*
77.036	77.0386	C6H5+
77.059	77.0597	C3H6O*H3O+	Acetone cluster or Propylene Glycol and otehrs
78.048	n.a
78.968	n.a
79.039	79.0389	C2H6O3H+
79.056	79.0542	C6H7+	Benzene
80.992	n.a
81.037	n.a
81.07	81.0699	C6H9+	terpene fragment
82.945
82.989
83.021
83.05	83.0491	C5H6OH+	Methylfuran
83.086	83.0855	C6H11+	Hexenol
84.048
85.029		C4H4O2H+	γ-Crotonolactone
85.065	85.0648	C5H8OH+
85.101		C6H13+	1-Hexanol#
87.045		C4H6O2H+	2,3-Butanedione#
87.081	87.0804	C5H10OH+	2-methyl butanal+3-methyl butanal*#§
89.06	89.0597	C4H8O2H+	C4 esters and acids
91.055		C7H7+	Benzyl Alcohol
91.074	91.0753	C4H10O2H+	1-methoxy-2-propanol§, Butandiol
91.955	n.a
92.034	n.a
93.038	93.0368	C3H8OSH+
93.071	93.0699	C7H9+	Toluene#§
93.956
95.015	95.0161	C2H6O2H+	Dimethyl sulfone
95.049	95.0491	C6H6OH+	Phenol
95.086	95.0855	C7H11+	(E)-2-Heptenal, terpene fragment
96.962	n.a
97.029	97.0284	C5H4O2H+	furfural
97.065	97.0648	C6H8OH+	(E,E)-2,4-hexadienal#, 2-Ethyl furan#§
97.102	97.1012	C7H13+	Heptanal§, fragment
97.952	n.a
98.026	n.a
98.958	n.a
99.045	99.044	C5H6O2H+	2(5H)-Furanone, 3-methyl-
99.081	99.0804	C6H10OH+	Hexenal
99.117	99.1168	C7H15+	1-Heptanol#
101.025	n.a	C4H5O3+
101.06	101.06	C5H8O2H+	2,3-Pentanedione#
101.097	101.096	C6H12OH+	Hexanal#§
102.023	n.a
103.041	103.039	C4H6O3H+
103.076	103.075	C5H10O2H+	C5 esters and acids
104.04	n.a
104.07	104.071	C4H9NO2H+
105.038	105.037	C4H8OSH+	Methional
105.072	105.07	C8H9+	Phenetyl Alcohol, Styrene#
106.042	n.a
106.964	n.a
107.051	107.049	C7H6OH+	Benzaldehyde#
107.087	107.085	C8H10H+	Ethyl Benzene*#§, p-Xylene*#§, o-Xylene*#§, m-Xylene#
109.027	n.a
109.068	109.065	C7H8OH+
109.102	109.101	C8H13+	octenal
110.964	n.a
111.046	111.044	C6H6O2H+
111.082	111.08	C7H10OH+	(E,E)-2,4-Heptadienal#
111.117	111.117	C8H15+	1-Octen-3-ol#, Octanal fragment#
111.965	n.a
113.026	n.a
113.059	113.06	C6H8O2H+	Sorbic acid
113.097	113.096	C7H12OH+	Heptenal
113.132	113.132	C8H17+	2-Ethyl-1-hexanol#, octanol
115.041	n.a
115.076	115.075	C6H10O2H+	Ethyl Crotonate
115.113	115.112	C7H14OH+	2-Heptanone#, Heptanal§
116.035	n.a
116.112	n.a
116.907	n.a
117.02	n.a
117.057	n.a
117.092	117.091	C6H12O2H+	C6 esters and acids
118.05	n.a
119.037	n.a
119.095	n.a
120.958	n.a
121.004	n.a
121.067	121.068	C5H12OSH+	3-Mercapto-3-methyl-1-butanol or others
121.103	121.101	C9H13+	1,2,4-Trimethylbenzene*#§, Propylbenzene#, 1,3,5-Trimethylbenzene#, 1-Ethyl-2-methylbenzene#
122.969	n.a
123.046	123.044	C7H6O2H+	Benzoic acid
123.082	123.08	C8H10OH+
123.118	123.117	C9H15+	2-Nonenal, (E)-2-Nonenal
123.948	n.a
125.026	n.a
125.06	125.06	C7H8O2H+	Guaiacol
125.097	125.096	C8H12OH+	(E,E)-3,5-octadiene-2-one#
125.133	125.132	C9H17+	1-Nonanol#, Nonanal fragment#
125.96	n.a
126.967	126.97	C2H6S3H+	Dimethyl trisulfide#
127.04	127.039	C6H6O3H+	maltol or others
127.075	127.075	C7H10O2H+	2(3H)-Furanone, dihydro-5-methyl-5-vinyl- or others
127.113	127.112	C8H14OH+	1-octen-3-one, 6-methyl-5-hepten-2-one#, (E)-2-Octenal
127.942	n.a
127.966	n.a
128.041	n.a
129.057	129.055	C6H8O3H+	furaneol or others
129.091	129.091	C7H12O2H+	Butyl acrylate or others
129.128	129.127	C8H16OH+	2-Octanone#, Octanal#§
130.966	n.a
131.036	n.a
131.073	131.07	C6H10O3H+	Ethyl acetylacetate or others
131.108	131.107	C7H14O2H+	C7 esters and acids
132.033	n.a
132.07	n.a
133.028	n.a
133.102	133.101	C10H13+	Thymol, Cymenene
135.041	n.a
135.086	135.084	C6H14OSH+
135.118	135.102	C10H15+	1-Ethyl-2,4-dimethylbenzene#, Cymene, HO-Trienol
136.024	n.a
136.078	n.a
136.955	n.a
137.027	n.a
137.061	137.06	C8H8O2H+	Methyl benzoat or others
137.102	n.a
137.134	137.132	C10H17+	a-pinene*#§, b-pinene#, 3-Carene#, Myrecene#, Limonene#, b-terpineol#
137.96	n.a
139.042	139.042	C4H10O3SH+
139.076	139.054	C8H10O2+	Creosol or others
139.113	139.112	C9H14OH+	Pentylfuran or others
139.148	139.148	C10H19+	decanal or others
141.047	n.a
141.09	141.091	C8H13O2+	Ethyl sorbate
141.13	141.127	C9H16OH+	(E)-2-Nonenal#
141.954	n.a
142.026	n.a
142.066	n.a
143.036	n.a
143.073	143.07	C7H10O3H+
143.108	143.107	C8H14O2H+	C8 esters and acids
143.144	143.143	C9H18OH+	2-Nonanone#, Nonanal#§
144.059	n.a
144.102	n.a
144.977	n.a
145.05	n.a
145.088	145.086	C7H12O3H+
145.124	145.122	C8H16O2H+	C8 esters and acids
147.052	n.a
147.118	147.117	C11H15+	Thymol methyl ether or others
149.034	n.a
149.127	n.a
151.036	n.a
151.075	151.075	C9H10O2H+	Phenol, 4-ethenyl-2-methoxy- or others
151.113	151.112	C10H14OH+	Thymol or others
151.149	151.148	C11H19+	2-Undecenal, E- or others
153.054	153.046	C8H8O3H+	Methyl salicylate or others
153.093	153.091	C9H12O2H+	Ethylguaiacol
153.131	153.127	C10H16OH+	Camphor#, HO-Trienol*, 2,4-Decadienal
157.05	n.a
157.088	n.a
157.123	157.122	C9H16O2H+
157.16	157.159	C10H20OH+	2-Decanone#, decanal
159.067	n.a
159.138	159.138	C9H18O2H+	C9 esters and acids
160.894	n.a
161.049	n.a
161.098	n.a
161.14	161.136	C9H20SH+
163.069	n.a
163.136	163.133	C8H18O3H+
167.056	n.a
167.114	n.a
167.156	167.154	C10H18N2H+	3-butyl-2,5-dimethyl-5,6-dihydropyrazine
177.062	n.a
177.15	177.149	C9H20O3H+
183.089	n.a
183.14	183.138	C11H18O2H+	Geranyl formate
183.198	n.a
